# Supplementary material for: A fluidics-based impact sensor
Source: PLoS One. 2018 Apr 10;13(4):e0195741. doi: 10.1371/journal.pone.0195741 (PMC5892937; doi:10.1371/journal.pone.0195741)
Supplement: S1 Table — (XLSX) [file pone.0195741.s004.xlsx]

## Sheet: Sheet1
	Fig #	Droplet (Aqueous phase)			Oil phase			Density difference	Interfacial tension	dneck	gth	k
			Density ×103 kg/m3	Dynamic viscosity ×10-3 Pa·s		Density ×103 kg/m3	Dynamic viscosity ×10-3 Pa·s
	Fig. 4	water	1.00	1.00	FC-40	1.78	4.1	0.78	55.5	1.5	97	0.05
	Fig. 4	water	1.00	1.00	FC-40	1.78	4.1	0.78	55.5	2	67	0.61
	Fig. 4	water	1.00	1.00	FC-40	1.78	4.1	0.78	55.5	2.5	44	0.23
	Fig. 4	water	1.00	1.00	FC-40	1.78	4.1	0.78	55.5	3	35	0.29
	Fig. 5	water	1.00	1.00	FC-40	1.78	4.1	0.78	55.5	2	67	0.61
	Fig. 5	water	1.00	1.00	FC-770	1.85	1.4	0.85	52.6	2	32	0.53
	Fig. 6	45% sucrose	1.19	9.40	FC-40	1.78	4.1	0.59	N/A	2	87	0.1
	Fig. 6	45% sucrose	1.19	9.40	FC-40	1.78	4.1	0.59	N/A	3	46	0.25
	Fig. 6	65% sucrose	1.30	147	FC-40	1.78	4.1	0.48	N/A	3	82	0.86
	Fig. 6	60% glycerol	1.14	11.0	FC-40	1.78	4.1	0.64	N/A	2	70	0.17
	Fig. 6	60% glycerol	1.14	11.0	FC-40	1.78	4.1	0.64	N/A	3	37	0.28
	Fig. 6	90% glycerol	1.22	220	FC-40	1.78	4.1	0.56	N/A	3	99	0.09
	Fig. 7	40% ethanol	0.94	2.91	FC-40	1.78	4.1	0.85	16.1	2	28	1
	Fig. 7	10% ethanol	0.98	1.54	FC-40	1.78	4.1	0.8	35.3	2	51	1.22
	Fig. 7	Water	1.00	1.00	FC-40	1.78	4.1	0.78	55.5	2	67	0.61
